# Supplementary material for: Early Antibiotic Prophylaxis in Comatose Patients to Prevent Early-Onset Ventilator-Associated Pneumonia: A Systematic Review and Bayesian Meta-Analysis
Source: Antibiotics (Basel). 2026 Jun 19;15(6):622. doi: 10.3390/antibiotics15060622 (PMC13295702; doi:10.3390/antibiotics15060622)
Supplement: Supplementary file 1 [file antibiotics-15-00622-s001.zip]

Archive with 1 entries (1 files):
- antibiotics-4371235-supplementary.pdf
